# Supplementary material for: Idiopathic relapsing-remitting steroid-dependent pericarditis with transient constriction: a case report
Source: Eur Heart J Case Rep. 2025 Jan 27;9(2):ytaf041. doi: 10.1093/ehjcr/ytaf041 (PMC11811732; doi:10.1093/ehjcr/ytaf041)
Supplement: ytaf041_Supplementary_Data [file ytaf041_supplementary_data.zip]

Archive with 3 entries (3 files):
- 1.mp4
- 2.mp4
- 3.mp4
